# Supplementary material for: Difficulty of predicting lymph node metastasis on CT in patients with rectal neuroendocrine tumors
Source: PLoS One. 2019 Feb 11;14(2):e0211675. doi: 10.1371/journal.pone.0211675 (PMC6370204; doi:10.1371/journal.pone.0211675)
Supplement: S1 Table — (XLSX) [file pone.0211675.s001.xlsx]

## Sheet: Sheet1
gender	age	Single:1 Multiple:0	Tumor distance from AV (mm)	tumor (mm)	preoperative treatment	surgical treatment	harvested LNs	pN (all) negative:1 positive:0	pN (mesorectum) negative:1 positive:0	pN (LPLN) negative:1 positive:0	ｌｙ negative:1 positive:0 unknown:-	v negative:1 positive:0 unknown:-	Grade umknown:-	pDepth	pStage	distant metastasis No:1 Yes:0	cN (8mm) negative:1 positive:0	cN (3mm) negative:1 positive:0	follow (month)	no recurrence:1 recurrence:0	alive:1 death:0
F	51	1	40	12	ER	VLAR	3	1	1	1	1	1	1	sm	I	1	1	1	27.1667	1	1
M	68	1	30	3	ER	ISR	10	1	1	1	1	0	2	sm	I	1	1	0	54.6667	1	1
M	53	1	50	8	ER	VLAR	6	1	1	1	1	0	1	sm	I	1	1	0	30.0333	1	1
F	46	1	70	4	ER	LAR	11	1	1	1	1	0	1	sm	I	1	1	0	29.5333	1	1
M	43	1	60	6	ER	VLAR	9	1	1	1	0	0	1	sm	I	1	1	1	61.1	1	1
M	42	1	130	5	ER	AR	18	1	1	1	0	0	1	sm	I	1	1	1	53.8667	1	1
F	44	1	70	7.5	ER	LAR	15	1	1	1	1	0	1	sm	I	1	1	1	19.0667	1	1
F	71	0	60	7	ER	VLAR	8	1	1	1	0	1	1	sm	I	1	1	0	12.3	1	1
F	45	1	40	5	ER	VLAR	16	1	1	1	0	-	1	sm	I	1	1	1	3.53333	1	1
M	69	1	75	5	ER	VLAR	18	1	1	1	0	1	2	sm	I	1	1	0	27.7333	1	1
M	54	1	40	3	ER	VLAR	20	1	1	1	0	1	1	sm	I	1	1	1	34.4333	1	1
M	68	1	20	6	ER	VLAR	5	1	1	1	0	0	1	sm	I	1	1	0	62	1	1
F	43	1	30	9	ER	ISR	14	1	1	1	0	0	-	sm	I	1	1	0	75.6	1	1
F	32	1	60	6	ER	VLAR	7	1	1	1	0	0	1	sm	I	1	1	0	85.2667	1	1
F	44	1	40	3	ER	ISR	12	1	1	1	1	0	1	sm	I	1	1	1	42.5333	1	1
M	44	1	60	4	ER	LAR	18	1	1	1	0	1	-	sm	I	1	1	0	58.9333	1	1
M	57	1	45	10	ER	VLAR	5	1	1	1	0	1	1	sm	I	1	1	1	51.0667	1	1
M	46	1	40	3	ER	VLAR	11	1	1	1	1	0	1	sm	I	1	1	1	44.5	1	1
M	61	1	60	3	ER	VLAR	13	1	1	1	0	1	1	sm	I	1	1	0	26.0667	1	1
M	48	1	42	4	ER	VLAR	9	1	1	1	1	0	1	sm	I	1	1	0	30.8333	1	1
F	67	1	80	6	ER	LAR	12	1	1	1	0	1	1	sm	I	1	1	1	15.5333	1	1
M	44	1	90	8	ER	LAR	9	1	1	1	1	0	2	sm	I	1	1	1	31.4667	1	1
M	60	1	40	6	ER	VLAR	11	1	1	1	1	0	1	sm	I	1	1	0	61.3667	1	1
M	47	1	100	4	ER	LAR	3	1	1	1	0	1	1	sm	I	1	1	0	85.6	1	1
M	44	1	50	3	ER	VLAR	12	1	1	1	0	1	1	sm	I	1	1	1	42.5	1	1
F	43	1	75	3	ER	LAR	8	1	1	1	0	1	1	sm	I	1	1	1	12.1333	1	1
M	63	1	60	7	ER	VLAR	11	1	1	1	1	0	2	sm	I	1	1	0	6.96667	1	1
F	72	1	40	7	ER	ISR	8	1	1	1	0	0	1	sm	I	1	1	1	8.93333	1	1
M	40	1	90	7	ER	VLAR	7	1	1	1	1	0	2	sm	I	1	1	0	7.86667	1	1
M	52	1	40	5.5	ER	VLAR	20	1	1	1	0	-	1	sm	I	1	1	0	4.16667	1	1
F	67	1	60	8	-	LAR	13	1	1	1	-	-	-	sm	I	1	1	1	83.7	1	1
M	66	1	40	12	-	VLAR	6	1	1	1	0	0	1	sm	I	1	1	0	31.0333	1	0 (lung cancer)
M	47	1	70	18	-	LAR	14	1	1	1	1	1	1	sm	I	1	1	1	112.567	1	1
M	48	1	60	13	-	VLAR	17	1	1	1	1	0	1	sm	I	1	1	0	44.8333	1	1
M	58	1	30	12	-	ISR	2	1	1	1	1	1	1	sm	I	1	1	1	5.03333	1	1
M	58	1	10	11	-	VLAR	14	1	1	1	1	0	1	sm	I	1	1	0	4	1	1
F	54	1	80	15	-	VLAR	10	1	1	1	1	1	1	sm	I	1	1	1	2.16667	1	1
M	47	1	40	9	ER	VLAR	14	1	1	1	1	0	1	sm	I	1	1	1	32.7	1	1
F	51	1	45	6	ER	VLAR	15	1	1	1	1	0	1	sm	I	1	1	1	34.8667	1	1
F	46	1	40	13	ER	VLAR	8	1	1	1	1	1	1	sm	I	1	1	0	20.3667	1	1
M	58	1	40	7	ER	ISR	9	1	1	1	1	1	1	sm	I	1	1	0	14.0333	1	1
F	39	1	30	4	ER	ISR	18	1	1	1	1	0	1	sm	I	1	1	0	6.33333	1	1
F	45	1	80	6.5	ER	VLAR	8	1	1	1	1	0	1	sm	I	1	1	0	3.1	1	1
M	46	1	80	6	ER	VLAR	6	1	1	1	1	0	1	sm	I	1	1	0	4.76667	1	1
M	37	1	47	6	ER	VLAR	9	1	1	1	0	1	1	sm	I	1	1	1	104.067	1	1
M	55	1	30	4	ER	ISR	10	1	1	1	0	0	1	sm	I	1	1	0	64.4	1	1
F	65	1	40	8	ER	VLAR	11	1	1	1	0	1	1	sm	I	1	1	1	60.5667	1	1
M	57	1	30	7	ER	VLAR	7	1	1	1	1	0	2	sm	I	1	1	0	64.0667	1	1
M	55	1	50	5	ER	VLAR	8	1	1	1	1	0	1	sm	I	1	1	1	54.4	1	1
M	54	1	30	6	ER	VLAR	4	1	1	1	1	0	1	sm	I	1	1	1	15.6667	1	1
M	42	1	60	10	ER	VLAR	12	1	1	1	1	0	1	sm	I	1	1	0	65.4333	1	1
F	65	1	60	8	ER	VLAR	12	1	1	1	0	1	-	sm	I	1	1	1	59.4333	1	1
F	57	1	90	5	ER	LAR	9	1	1	1	0	0	1	sm	I	1	1	1	8.06667	1	1
M	65	1	30	4	ER	VLAR	4	1	1	1	0	1	1	sm	I	1	1	1	9.23333	1	1
F	52	1	70	11	-	OLAR	14	1	1	1	1	-	1	sm	I	1	1	1	61.6333	1	1
F	36	1	60	13	-	ISR	7	1	1	1	1	1	1	sm	I	1	1	1	46.3333	1	1
M	52	1	25	10	-	VLAR	2	1	1	1	1	1	2	sm	I	1	1	0	48.8	1	1
M	41	1	60	12	-	VLAR	13	1	1	1	0	0	2	MP	IIA	1	1	1	40.8	1	1
F	34	1	50	10	-	VLAR	13	1	1	1	1	1	-	sm	I	1	1	0	65.1667	1	1
F	49	1	50	10	ER	VLAR	4	1	1	1	1	1	1	sm	I	1	1	1	30.7	1	1
F	62	1	40	15.5	ER	VLAR	12	1	1	1	1	1	1	sm	I	1	1	1	19.4667	1	1
M	59	1	50	6	ER	ISR	25	1	1	1	0	1	1	sm	I	1	1	0	36.8333	1	1
M	51	1	40	12	-	VLAR	14	1	1	1	1	1	1	sm	I	1	1	0	7.3	1	1
M	65	1	40	16	-	LAR	1	1	1	1	1	1	2	MP	IIA	1	1	0	0.766667	1	1
M	65	0	40	30	-	ISR	2	1	1	1	1	0	2	SS	IIB	1	1	1	6.23333	1	1
F	59	1	40	12	TAR	VLAR	12	0	0	1	1	0	2	sm	IIIB	1	1	0	14.8	1	1
M	57	1	35	10	ER	VLAR	15	0	0	1	0	0	-	sm	IIIB	1	1	1	60.6	1	1
M	65	1	30	10	ER	VLAR	9	0	0	1	0	1	1	sm	IIIB	1	1	0	44.2667	1	1
M	64	1	70	15	ER	VLAR	15	0	0	1	-	-	1	sm	IIIB	1	1	0	61.9333	1	1
M	38	1	90	5	ER	LAR	14	0	0	1	0	0	1	sm	IIIB	1	1	1	61.0667	1	1
M	63	0	35	4	ER	ISR	12	0	0	1	0	1	1	sm	IIIB	1	1	1	65.1	1	1
F	64	1	60	5	ER	VLAR	21	0	0	1	0	0	-	sm	IIIB	1	1	0	54.5667	1	1
F	44	1	40	35	-	VLAR	14	0	0	1	0	0	2	sm	IV	0 (liver)	0	0	33.9667	1	0 (liver)
F	64	1	30	10	TAR	VLAR	5	0	1	0	1	0	1	sm	IIIB	1	1	0	27.2667	0 (LPLN)	1
M	63	1	60	5	ER	VLAR	13	0	0	1	0	0	2	SS	IIIB	1	1	0	5.56667	1	1
M	38	1	50	9	ER	VLAR	11	0	0	1	0	0	1	sm	IIIB	1	1	0	0.966667	1	1
M	63	1	55	12	ER	VLAR	15	0	0	1	1	0	1	sm	IIIB	1	1	0	24.7	1	1
F	36	1	45	15	ER	VLAR	27	0	0	1	-	-	-	sm	IIIB	1	0	0	85.3333	1	1
F	53	1	55	8	ER	VLAR	16	0	0	1	1	0	1	SS	IIIB	1	1	1	31.1	1	1
M	60	1	30	8	ER	VLAR	19	0	0	1	0	0	2	MP	IIIB	1	1	0	87.0667	1	1
F	64	1	40	4	ER	VLAR	21	0	0	1	1	0	1	MP	IIIB	1	1	0	61.5667	1	1
M	52	0	70	8	ER	LAR	21	0	0	1	1	1	1	SS	IIIB	1	1	0	63.9	1	1
F	35	1	70	4.8	ER	VLAR	13	0	0	1	1	0	1	SS	IIIB	1	1	0	47.9667	1	1
M	30	1	100	13	-	OLAR	16	0	0	1	0	1	2	sm	IIIB	1	0	0	63.2667	1	1
M	57	1	110	30	-	OLAR	11	0	0	1	0	0	1	sm	IV	0 (liver)	0	0	67.6333	1	0 (liver)
M	41	1	40	15	-	ISR	20	0	0	1	1	0	1	sm	IIIB	1	0	0	48.7333	1	1
M	41	1	35	25	-	ISR	9	0	0	1	0	0	1	sm	IIIB	1	0	0	47.4333	0 (liver)	1
F	65	1	80	24	-	LAR	13	0	0	1	1	1	2	sm	IIIB	1	0	0	3.16667	1	1
F	50	1	50	10	-	VLAR	20	0	0	1	0	0	1	sm	IIIB	1	1	0	43.8	1	1
M	59	1	50	8	-	OVLAR	17	0	0	1	0	0	2	sm	IIIB	1	1	0	113.567	1	1
M	53	1	100	10	-	LAR	11	0	0	1	1	1	1	sm	IIIB	1	1	1	66.3	1	1
M	76	1	40	10	-	VLAR	10	0	0	1	1	1	1	sm	IIIB	1	1	0	37.8667	1	1
M	67	1	35	10	-	VLAR	5	0	0	1	0	0	2	sm	IIIB	1	1	0	50.4333	1	1
M	43	1	25	20	-	ISR	7	0	0	1	1	0	1	sm	IIIB	1	1	0	13.1333	1	1
M	42	1	80	25	-	LAR	9	0	0	1	0	0	1	sm	IIIB	1	1	0	14.6333	1	1
M	38	1	30	14	-	VLAR	11	0	0	1	1	1	1	sm	IIIB	1	1	0	13.1667	1	1
F	61	1	70	13	-	VLAR	13	0	0	1	1	0	1	sm	IIIB	1	1	1	0.733333	1	1
M	49	1	65	12	-	OVLAR	13	0	0	0	1	1	-	sm	IIIB	1	1	0	61.9667	1	1
F	53	1	50	10	-	VLAR	16	0	0	0	0	0	1	sm	IIIB	1	1	0	45.1333	1	1
M	65	1	40	13	-	VLAR	10	0	1	0	0	0	1	MP	IIIB	1	1	0	41.9667	0 (lung)	1
F	72	1	50	11	-	VLAR	19	0	1	0	1	1	1	sm	IV	0 (liver)	1	0	13.1333	1	1
M	66	1	40	14	ER	VLAR	6	0	1	0	1	1	1	SS	IIIB	1	1	1	19.3	1	1
