# Supplementary material for: Difficulty of predicting lymph node metastasis on CT in patients with rectal neuroendocrine tumors
Source: PLoS One. 2019 Feb 11;14(2):e0211675. doi: 10.1371/journal.pone.0211675 (PMC6370204; doi:10.1371/journal.pone.0211675)
Supplement: S3 Table — (XLSX) [file pone.0211675.s003.xlsx]

## Sheet: Sheet1
	regional lymph node		lateral pelvic lymph node
	SRA	IMA	LPLN	total
	74	4	6	84
