# Supplementary material for: Difficulty of predicting lymph node metastasis on CT in patients with rectal neuroendocrine tumors
Source: PLoS One. 2019 Feb 11;14(2):e0211675. doi: 10.1371/journal.pone.0211675 (PMC6370204; doi:10.1371/journal.pone.0211675)
Supplement: S4 Table — (XLSX) [file pone.0211675.s004.xlsx]

## Sheet: Sheet1
	1mm<	2mm	3mm	4mm	5mm	6mm	7mm	8mm	9mm<
LN (LPLN) positive	0	0	0	0	0	0	1	1	3		※one positive LN was lost
LN (LPLN) negative	0	2	2	1	2	0	1	1	1
